# Supplementary material for: Gene conversion and duplication contribute to genetic variation in an outbreak of Mycobacterium tuberculosis
Source: Microb Genom. 2025 May 1;11(5):001396. doi: 10.1099/mgen.0.001396 (PMC12046097; doi:10.1099/mgen.0.001396)
Supplement: Uncited Table S1. [file mgen-11-01396-s002.xlsx]

## Sheet: samples
Table S1: strain metadata and accession numbers for short reads, long reads, and long-read assemblies
ID	strain	patient	isolation_date	sublineage1	short_reads_bioproject2	short_reads_run_accession2	long_reads_bioproject3	long_reads_run_accession3	long_reads_assembly_accession3	comments
P001-N1377	N1377	P001	18/02/91	L4.4.1.1	PRJEB5925	ERR464721	PRJEB73759	ERR12742683	GCA_963993155.1
P002-N1369	N1369	P002	20/02/91	L4.4.1.1	PRJEB5925	ERR464722	NA	NA	NA
P003-N1374	N1374	P003	04/03/91	L4.4.1.1	PRJEB5925	ERR464723	PRJEB73759	ERR12742682	GCA_963993225.1
P004-N1370	N1370	P004	05/06/91	L4.4.1.1	PRJEB5925	ERR464724	NA	NA	NA
P005-N1378	N1378	P005	10/09/91	L4.4.1.1	PRJEB5925	ERR464725	NA	NA	NA
P006-N1425	N1425	P006	NA	L4.4.1.1	PRJEB5925	ERR464730	NA	NA	NA
P006-N1591	N1591	P006	22/03/88	L4.4.1.1	PRJEB5925	ERR464726	PRJEB73759	ERR12742695	GCA_963993205.1
P007-N1108	N1108	P007	02/09/05	L4.4.1.1	PRJEB5925	ERR464731	PRJEB73759	ERR12742680	GCA_963993175.1
P008-N1380	N1380	P008	17/10/91	L4.4.1.1	PRJEB5925	ERR464732	PRJEB73759	ERR12742684	GCA_963993195.1
P009-N1379	N1379	P009	22/10/91	L4.4.1.1	PRJEB5925	ERR464733	NA	NA	NA
P010-N1385	N1385	P010	15/11/91	L4.4.1.1	PRJEB5925	ERR464734	PRJEB73759	ERR12742685	GCA_963993135.1
P011-N1381	N1381	P011	30/11/91	L4.4.1.1	PRJEB5925	ERR464735	NA	NA	NA
P012-N1382	N1382	P012	17/12/91	L4.4.1.1	PRJEB5925	ERR464736	NA	NA	NA
P013-N1368	N1368	P013	21/01/92	L4.4.1.1	PRJEB5925	ERR464737	NA	NA	NA
P014-N1366	N1366	P014	29/02/92	L4.4.1.1	PRJEB5925	ERR464738	NA	NA	NA
P015-N1383	N1383	P015	23/03/92	L4.4.1.1	PRJEB5925	ERR464739	NA	NA	NA
P016-N1384	N1384	P016	07/04/92	L4.4.1.1	PRJEB5925	ERR464740	NA	NA	NA
P017-N1361	N1361	P017	19/05/92	L4.4.1.1	PRJEB5925	ERR464741	NA	NA	NA
P018-N1367	N1367	P018	21/08/92	L4.4.1.1	PRJEB5925	ERR464742	NA	NA	NA
P019-N1387	N1387	P019	12/09/92	L4.4.1.1	PRJEB5925	ERR464743	NA	NA	NA
P020-N1386	N1386	P020	22/09/92	L4.4.1.1	PRJEB5925	ERR464744	PRJEB73759	ERR12742686	GCA_963993215.1
P021-N1372	N1372	P021	06/10/92	L4.4.1.1	PRJEB5925	ERR464745	NA	NA	NA
P022-N1365	N1365	P022	23/11/92	L4.4.1.1	PRJEB5925	ERR464746	NA	NA	NA
P022-N1431	N1431	P022	NA	L4.4.1.1	NA	NA	PRJEB73759	ERR12742694	GCA_963993245.1
P023-N1373	N1373	P023	20/03/93	L4.4.1.1	PRJEB5925	ERR464747	NA	NA	NA
P024-N1389	N1389	P024	05/07/93	L4.4.1.1	PRJEB5925	ERR464748	NA	NA	NA
P025-N1388	N1388	P025	22/07/93	L4.4.1.1	PRJEB5925	ERR464749	NA	NA	NA
P026-N1364	N1364	P026	29/07/93	L4.4.1.1	PRJEB5925	ERR464750	NA	NA	NA
P027-N1363	N1363	P027	26/08/93	L4.4.1.1	PRJEB5925	ERR464751	NA	NA	NA
P028-N1362	N1362	P028	NA	L4.4.1.1	NA	NA	PRJEB73759	ERR12742681	GCA_963993165.1
P028-N1371	N1371	P028	01/06/87	L4.4.1.1	PRJEB5925	ERR464752	NA	NA	NA
P033-N1109	N1109	P033	01/07/08	L4.4.1.1	PRJEB5925	ERR464753	NA	NA	NA
P034-N1426	N1426	P034	11/04/95	L4.4.1.1	PRJEB5925	ERR464754	PRJEB73759	ERR12742691	GCA_963993235.1
P035-N1437	N1437	P035	23/05/95	L4.4.1.1	PRJEB5925	ERR464755	NA	NA	NA
P036-N1393	N1393	P036	27/12/00	L4.4.1.1	PRJEB5925	ERR464756	NA	NA	NA
P037-N1403	N1403	P037	20/03/97	L4.4.1.1	PRJEB5925	ERR464757	NA	NA	NA
P038-N1405	N1405	P038	25/04/94	L4.4.1.1	PRJEB5925	ERR464758	NA	NA	NA
P039-N1438	N1438	P039	09/02/94	L4.4.1.1	PRJEB5925	ERR464759	NA	NA	NA
P040-N1418	N1418	P040	18/10/01	L4.4.1.1	PRJEB5925	ERR464760	NA	NA	NA
P041-N1434	N1434	P041	16/10/01	L4.4.1.1	PRJEB5925	ERR464761	NA	NA	NA
P042-N1430	N1430	P042	17/07/96	L4.4.1.1	PRJEB5925	ERR464762	PRJEB73759	ERR12742693	GCA_963993285.1
P043-N1412	N1412	P043	28/04/92	L4.4.1.1	PRJEB5925	ERR464763	NA	NA	NA
P044-N1409	N1409	P044	23/09/05	L4.4.1.1	PRJEB5925	ERR464764	NA	NA	NA
P045-N1436	N1436	P045	02/02/10	L4.4.1.1	PRJEB5925	ERR464765	NA	NA	NA
P047-N1413	N1413	P047	25/11/93	L4.4.1.1	PRJEB5925	ERR464766	NA	NA	NA
P048-N1433	N1433	P048	25/04/97	L4.4.1.1	PRJEB5925	ERR464767	NA	NA	NA
P049-N1423	N1423	P049	26/07/95	L4.4.1.1	PRJEB5925	ERR464768	NA	NA	NA
P050-N1424	N1424	P050	05/09/95	L4.4.1.1	PRJEB5925	ERR464769	NA	NA	NA
P051-N1410	N1410	P051	21/04/05	L4.4.1.1	PRJEB5925	ERR464770	NA	NA	NA
P052-N1429	N1429	P052	20/06/95	L4.4.1.1	PRJEB5925	ERR464771	PRJEB73759	ERR12742692	GCA_963993265.1
P053-N1417	N1417	P053	10/03/94	L4.4.1.1	PRJEB5925	ERR464772	NA	NA	NA
P054-N1427	N1427	P054	16/03/93	L4.4.1.1	PRJEB5925	ERR464773	NA	NA	NA
P055-N1428	N1428	P055	30/04/97	L4.4.1.1	PRJEB5925	ERR464774	NA	NA	NA
P056-N1414	N1414	P056	28/04/92	L4.4.1.1	PRJEB5925	ERR464775	NA	NA	NA
P058-N1406	N1406	P058	02/05/03	L4.4.1.1	PRJEB5925	ERR464776	NA	NA	NA
P059-N1392	N1392	P059	07/11/02	L4.4.1.1	PRJEB5925	ERR464777	PRJEB73759	ERR12742687	GCA_963993255.1
P061-N1421	N1421	P061	10/09/93	L4.4.1.1	PRJEB5925	ERR464778	NA	NA	NA
P062-N1422	N1422	P062	04/01/94	L4.4.1.1	PRJEB5925	ERR464779	NA	NA	NA
P063-N1419	N1419	P063	01/06/94	L4.4.1.1	PRJEB5925	ERR464780	NA	NA	NA
P064-N1404	N1404	P064	31/10/11	L4.4.1.1	PRJEB5925	ERR464781	NA	NA	NA
P065-N1435	N1435	P065	08/03/05	L4.3.2	PRJEB5925	ERR464782	NA	NA	NA	Wrong sublineage, suggesting that this isolate is a mix-up. Although its reads were published together with the other Bernese isolates, they were not used by Stucki et al. 2015. We also ignored this isolate.
P066-N1411	N1411	P066	07/02/03	L4.4.1.1	PRJEB5925	ERR464783	PRJEB73759	ERR12742690	GCA_963993295.1
P067-N1432	N1432	P067	11/01/96	L4.4.1.1	PRJEB5925	ERR464784	NA	NA	NA
P069-N1401	N1401	P069	31/10/95	L4.4.1.1	PRJEB5925	ERR464785	NA	NA	NA
P070-N1398	N1398	P070	06/11/96	L4.4.1.1	PRJEB5925	ERR464786	NA	NA	NA
P072-N1396	N1396	P072	17/03/95	L4.4.1.1	PRJEB5925	ERR464787	NA	NA	NA
P073-N1394	N1394	P073	27/03/98	L4.4.1.1	PRJEB5925	ERR464788	PRJEB73759	ERR12742688	GCA_963993275.1
P074-N1402	N1402	P074	08/04/93	L4.4.1.1	PRJEB5925	ERR464789	PRJEB73759	ERR12742689	GCA_963993185.1
P075-N1399	N1399	P075	15/03/94	L4.4.1.1	PRJEB5925	ERR464790	NA	NA	NA
P076-N1397	N1397	P076	22/08/95	L4.4.1.1	PRJEB5925	ERR464791	NA	NA	NA
P077-N1395	N1395	P077	29/03/94	L4.4.1.1	PRJEB5925	ERR464792	NA	NA	NA
N1015	N1015	NA	NA	L.4.4.1.2	PRJEB3223	ERR233382	PRJEB73759	ERR12742679	GCA_963993145.1	Strain used as outgroup.
1 Sublineage assigned based on reference-aligned short reads and the SNP barcode of Coll et al. 2014 (https://doi.org/10.1038/ncomms5812).
2 Short reads previously published by Stucki et al. 2014 (https://doi.org/10.1093/infdis/jiu601), except for N1015, which had been published separately (PRJEB3223).
3 Long reads and assemblies published in the present study.
