# Supplementary material for: Gene conversion and duplication contribute to genetic variation in an outbreak of Mycobacterium tuberculosis
Source: Microb Genom. 2025 May 1;11(5):001396. doi: 10.1099/mgen.0.001396 (PMC12046097; doi:10.1099/mgen.0.001396)
Supplement: Uncited Table S2. [file mgen-11-01396-s003.xlsx]

## Sheet: TableS2.variants
Table S2: annotated variants called from the pangenome graph. The strains_derived column lists the strains in which the derived allele occurs. The context column is the outcome of intersecting the variant positions with the annotated genes and repeats.
chromosome	position	graph_path	type	length	strains_derived	context	context_info	snpEff_annot	ancestral	derived
N1426_1	79204	>1>3	insertion	9	N1430_1	bakta;repeats;SSR	gene=ykfC,Rv0071,gene_h37rv=maturase;periodicity=9,nrepeats=5,seq=CGGTGGACC;SSR=CGGTGGACC, repeats=5	TCGGTGGACC,conservative_inframe_insertion,MODERATE,ykfC,p.Pro22_Asp24dup	T	TCGGTGGACC
N1426_1	301263	>3>6	SNP	0	N1411_1	bakta	gene=sdhA,Rv0248c,gene_h37rv=succinate dehydrogenase flavoprotein subunit	A,synonymous_variant,LOW,sdhA,p.Asn221Asn	G	A
N1426_1	326766	>6>8	deletion	1	N1374_1	bakta	gene=fadD2,Rv0270,gene_h37rv=fadD2	C,frameshift_variant,HIGH,fadD2,p.Gly360fs	CG	C
N1426_1	454121	>8>11	SNP	0	N1380_1	bakta	gene=coxL,Rv0373c,gene_h37rv=carbon monoxyde dehydrogenase large subunit	A,missense_variant,MODERATE,coxL,p.Thr548Ile	G	A
N1426_1	471457	>11>13	deletion	1	N1394_1,N1402_1	bakta	ID=N1426_02050,Name=PPE family protein	C,frameshift_variant,HIGH,N1426_02050,p.Pro169fs	CG	C
N1426_1	507733	>13>16	SNP	0	N1380_1	bakta	gene=lpqL,Rv0418,gene_h37rv=lpqL	G,synonymous_variant,LOW,lpqL,p.Thr92Thr	A	G
N1426_1	527030	>16>19	SNP	0	N1374_1	bakta	gene=spoVK,Rv0435c,gene_h37rv=ATPase	A,missense_variant,MODERATE,spoVK,p.Thr489Ile	G	A
N1426_1	656926	>19>22	SNP	0	N1426_1	bakta	gene=grcC,Rv0562,gene_h37rv=grcC1	C,missense_variant,MODERATE,grcC,p.Val13Ala	C	T
N1426_1	657255	>22>25	SNP	0	N1430_1	bakta	gene=grcC,Rv0562,gene_h37rv=grcC1	A,missense_variant,MODERATE,grcC,p.Leu123Met	C	A
N1426_1	657265	>25>28	SNP	0	N1377_1,N1385_1	bakta	gene=grcC,Rv0562,gene_h37rv=grcC1	T,missense_variant,MODERATE,grcC,p.Ala126Val	C	T
N1426_1	657277	>28>31	SNP	0	N1431_1	bakta	gene=grcC,Rv0562,gene_h37rv=grcC1	G,missense_variant,MODERATE,grcC,p.Val130Gly	T	G
N1426_1	657321	>31>35	SNP	0	N1362_1	bakta	gene=grcC,Rv0562,gene_h37rv=grcC1	A,missense_variant,MODERATE,grcC,p.Phe145Ile	T	A
N1426_1	657321	>31>35	SNP	0	N1374_1,N1411_1	bakta	gene=grcC,Rv0562,gene_h37rv=grcC1	A,missense_variant,MODERATE,grcC,p.Phe145Ile	T	C
N1426_1	657323	>35>38	SNP	0	N1392_1	bakta	gene=grcC,Rv0562,gene_h37rv=grcC1	G,missense_variant,MODERATE,grcC,p.Phe145Leu	C	G
N1426_1	777541	>38>41	SNP	0	N1108_1,N1362_1,N1374_1,N1377_1,N1380_1,N1385_1,N1386_1,N1392_1,N1394_1,N1402_1,N1411_1,N1429_1,N1430_1,N1431_1,N1591_1	bakta	gene=caiA,Rv0672,gene_h37rv=fadE8	G,missense_variant,MODERATE,caiA,p.Asp475Glu	C	G
N1426_1	816220	>41>44	SNP	0	N1430_1,N1431_1	bakta	gene=rplN,Rv0714,gene_h37rv=rplN	C,missense_variant,MODERATE,rplN,p.Glu18Ala	A	C
N1426_1	835431	>44>47	SNP	0	N1426_1	intergenic	NA	C,intragenic_variant,MODIFIER,dnaA,	C	T
N1426_1	857429	>47>50	SNP	0	N1374_1	bakta	gene=phoR,Rv0758,gene_h37rv=phoR	C,missense_variant,MODERATE,phoR,p.Arg80Thr	G	C
N1426_1	872081	>50>53	SNP	0	N1426_1	bakta	gene=ggtA,Rv0773c,gene_h37rv=ggtA	G,synonymous_variant,LOW,ggtA,p.Ala49Ala	G	C
N1426_1	973574	>53>56	SNP	0	N1374_1	bakta	ID=N1426_04625,Name=hypothetical protein	A,synonymous_variant,LOW,N1426_04625,p.Ser56Ser	G	A
N1426_1	1099907	>56>59	SNP	0	N1411_1	bakta	gene=pE_PGRS18,Rv0980c,gene_h37rv=PE_PGRS18	T,synonymous_variant,LOW,pE_PGRS18,p.Ala18Ala	C	T
N1426_1	1179795	>59>62	SNP	0	N1429_1,N1430_1,N1431_1	bakta	ID=N1426_05595,Name=Hypothetical protein	T,missense_variant,MODERATE,N1426_05595,p.Asp2Asn	C	T
N1426_1	1179796	>62>64	deletion	1	N1429_1,N1430_1,N1431_1	bakta	ID=N1426_05595,Name=Hypothetical protein	C,frameshift_variant&start_lost,HIGH,N1426_05595,p.Met1fs	CA	C
N1426_1	1223421	>64>66	deletion	12	N1430_1	bakta	ID=N1426_05805,Name=PE-PGRS family protein PE_PGRS22	A,disruptive_inframe_deletion,MODERATE,N1426_05805,p.Asp677_Gly680del	AGCGGCGGTGACG	A
N1426_1	1343970	>66>69	SNP	0	N1374_1	bakta	gene=pPE,Rv1196,gene_h37rv=PPE18	T,synonymous_variant,LOW,pPE,p.Tyr17Tyr	C	T
N1426_1	1344003	>69>72	SNP	0	N1374_1	bakta	gene=pPE,Rv1196,gene_h37rv=PPE18	C,synonymous_variant,LOW,pPE,p.Ala28Ala	G	C
N1426_1	1344006	>72>75	MNP	0	N1374_1	bakta	gene=pPE,Rv1196,gene_h37rv=PPE18	GA,missense_variant,MODERATE,pPE,p.Gln30Lys	TC	GA
N1426_1	1344312	>75>78	SNP	0	N1374_1	bakta	gene=pPE,Rv1196,gene_h37rv=PPE18	G,synonymous_variant,LOW,pPE,p.Thr131Thr	C	G
N1426_1	1344345	>78>81	SNP	0	N1374_1	bakta	gene=pPE,Rv1196,gene_h37rv=PPE18	G,synonymous_variant,LOW,pPE,p.Gly142Gly	C	G
N1426_1	1344476	>81>84	SNP	0	N1374_1	bakta	gene=pPE,Rv1196,gene_h37rv=PPE18	T,missense_variant,MODERATE,pPE,p.Ala186Val	C	T
N1426_1	1346195	>84>87	SNP	0	N1426_1	bakta;insertion_sequences	gene=tnp,Rv1047,gene_h37rv=transposase;cluster=IS256_128	G,missense_variant,MODERATE,tnp,p.Lys328Gln	G	T
N1426_1	1347517	>87>90	SNP	0	N1108_1,N1362_1,N1374_1,N1377_1,N1380_1,N1385_1,N1386_1,N1392_1,N1394_1,N1402_1,N1411_1,N1429_1,N1430_1,N1431_1,N1591_1	bakta	gene=proP,Rv1200,gene_h37rv=integral membrane transport protein	G,missense_variant,MODERATE,proP,p.Lys2Arg	A	G
N1426_1	1386645	>90>93	SNP	0	N1386_1	bakta	gene=corA,Rv1239c,gene_h37rv=corA	T,missense_variant,MODERATE,corA,p.Gly324Ser	C	T
N1426_1	1537780	>93>96	SNP	0	N1108_1	bakta	gene=pPE19,Rv1361c,gene_h37rv=PPE19	G,synonymous_variant,LOW,pPE19,p.Gly142Gly	C	G
N1426_1	1538118	>96>99	MNP	0	N1429_1	bakta	gene=pPE19,Rv1361c,gene_h37rv=PPE19	GA,missense_variant,MODERATE,pPE19,p.Lys30Gln	TC	GA
N1426_1	1538122	>99>102	SNP	0	N1429_1	bakta	gene=pPE19,Rv1361c,gene_h37rv=PPE19	C,synonymous_variant,LOW,pPE19,p.Ala28Ala	G	C
N1426_1	1538155	>102>105	SNP	0	N1429_1	bakta	gene=pPE19,Rv1361c,gene_h37rv=PPE19	G,synonymous_variant,LOW,pPE19,p.Tyr17Tyr	A	G
N1426_1	1575885	>105>107	deletion	1	N1362_1,N1377_1,N1394_1,N1402_1	bakta;homopolymers	ID=N1426_07415,Name=hypothetical protein;hp_length=7,base=C	G,frameshift_variant,HIGH,N1426_07415,p.Ala393fs	GC	G
N1426_1	1590072	>107>110	SNP	0	N1362_1,N1377_1,N1394_1,N1402_1	bakta	gene=araJ,Rv1410c,gene_h37rv=aminoglycosides/tetracycline-transport integral membrane protein	T,synonymous_variant,LOW,araJ,p.Leu300Leu	C	T
N1426_1	1640207	>110>112	deletion	2	N1392_1	bakta	ID=N1426_07710,Name=PE domain-containing protein	C,frameshift_variant,HIGH,N1426_07710,p.His487fs	CAT	C
N1426_1	1640211	>112>114	insertion	2	N1392_1	bakta	ID=N1426_07710,Name=PE domain-containing protein	GCC,frameshift_variant,HIGH,N1426_07710,p.His487fs	G	GCC
N1426_1	1640219	>114>117	MNP	0	N1392_1	bakta	ID=N1426_07710,Name=PE domain-containing protein	CC,missense_variant,MODERATE,N1426_07710,p.Pro484Ala	GT	CC
N1426_1	1640229	>117>120	MNP	0	N1392_1	bakta	ID=N1426_07710,Name=PE domain-containing protein	AC,missense_variant,MODERATE,N1426_07710,p.Ala480Gly	GG	AC
N1426_1	1640235	>120>122	insertion	2	N1392_1	bakta	ID=N1426_07710,Name=PE domain-containing protein	GGC,frameshift_variant,HIGH,N1426_07710,p.Asn478fs	G	GGC
N1426_1	1640237	>122>124	deletion	2	N1392_1	bakta	ID=N1426_07710,Name=PE domain-containing protein	T,frameshift_variant,HIGH,N1426_07710,p.Thr477fs	TGG	T
N1426_1	1640243	>124>126	insertion	1	N1392_1	bakta	ID=N1426_07710,Name=PE domain-containing protein	CG,frameshift_variant,HIGH,N1426_07710,p.Gly476fs	C	CG
N1426_1	1640245	>126>129	SNP	0	N1392_1	bakta	ID=N1426_07710,Name=PE domain-containing protein	C,missense_variant,MODERATE,N1426_07710,p.Ala475Gly	G	C
N1426_1	1640248	>129>132	SNP	0	N1392_1	bakta	ID=N1426_07710,Name=PE domain-containing protein	A,missense_variant,MODERATE,N1426_07710,p.Thr474Ile	G	A
N1426_1	1640249	>132>134	deletion	1	N1392_1	bakta	ID=N1426_07710,Name=PE domain-containing protein	T,frameshift_variant,HIGH,N1426_07710,p.Thr474fs	TG	T
N1426_1	1640252	>134>137	SNP	0	N1392_1	bakta	ID=N1426_07710,Name=PE domain-containing protein	A,missense_variant,MODERATE,N1426_07710,p.Thr473Ser	T	A
N1426_1	1640254	>137>140	MNP	0	N1392_1	bakta	ID=N1426_07710,Name=PE domain-containing protein	AA,missense_variant,MODERATE,N1426_07710,p.Ala472Phe	GC	AA
N1426_1	1640258	>140>143	SNP	0	N1392_1	bakta	ID=N1426_07710,Name=PE domain-containing protein	G,missense_variant,MODERATE,N1426_07710,p.Asn471His	T	G
N1426_1	1640277	>143>146	SNP	0	N1392_1	bakta	ID=N1426_07710,Name=PE domain-containing protein	C,synonymous_variant,LOW,N1426_07710,p.Gly464Gly	A	C
N1426_1	1640302	>146>149	SNP	0	N1392_1	bakta	ID=N1426_07710,Name=PE domain-containing protein	C,missense_variant,MODERATE,N1426_07710,p.Thr456Ser	G	C
N1426_1	1640307	>149>152	SNP	0	N1392_1	bakta	ID=N1426_07710,Name=PE domain-containing protein	C,synonymous_variant,LOW,N1426_07710,p.Gly454Gly	G	C
N1426_1	1640311	>152>155	MNP	0	N1392_1	bakta	ID=N1426_07710,Name=PE domain-containing protein	GCC,missense_variant,MODERATE,N1426_07710,p.Ile453Ala	ATG	GCC
N1426_1	1640319	>155>158	SNP	0	N1392_1	bakta	ID=N1426_07710,Name=PE domain-containing protein	G,missense_variant,MODERATE,N1426_07710,p.Gln450His	C	G
N1426_1	1640322	>158>161	SNP	0	N1392_1	bakta	ID=N1426_07710,Name=PE domain-containing protein	G,synonymous_variant,LOW,N1426_07710,p.Ala449Ala	A	G
N1426_1	1640325	>161>164	SNP	0	N1392_1	bakta	ID=N1426_07710,Name=PE domain-containing protein	A,synonymous_variant,LOW,N1426_07710,p.Gly448Gly	G	A
N1426_1	1640329	>164>167	SNP	0	N1392_1	bakta	ID=N1426_07710,Name=PE domain-containing protein	A,missense_variant,MODERATE,N1426_07710,p.Thr447Ile	G	A
N1426_1	1640331	>167>170	MNP	0	N1392_1	bakta	ID=N1426_07710,Name=PE domain-containing protein	CG,missense_variant,MODERATE,N1426_07710,p.Ile446Thr	GA	CG
N1426_1	1640369	>170>173	SNP	0	N1392_1	bakta	ID=N1426_07710,Name=PE domain-containing protein	C,missense_variant,MODERATE,N1426_07710,p.Thr434Ala	T	C
N1426_1	1640378	>173>176	MNP	0	N1392_1	bakta	ID=N1426_07710,Name=PE domain-containing protein	CA,missense_variant,MODERATE,N1426_07710,p.Asn431Asp	TG	CA
N1426_1	1640385	>176>179	SNP	0	N1392_1	bakta	ID=N1426_07710,Name=PE domain-containing protein	A,synonymous_variant,LOW,N1426_07710,p.Asn428Asn	G	A
N1426_1	1640387	>179>182	SNP	0	N1392_1	bakta	ID=N1426_07710,Name=PE domain-containing protein	G,missense_variant,MODERATE,N1426_07710,p.Asn428His	T	G
N1426_1	1640395	>182>185	MNP	0	N1392_1	bakta	ID=N1426_07710,Name=PE domain-containing protein	GCC,missense_variant,MODERATE,N1426_07710,p.His425Ala	TGA	GCC
N1426_1	1640673	>185>188	SNP	0	N1392_1	bakta	ID=N1426_07710,Name=PE domain-containing protein	G,synonymous_variant,LOW,N1426_07710,p.Gly332Gly	A	G
N1426_1	1640688	>188>191	SNP	0	N1392_1	bakta	ID=N1426_07710,Name=PE domain-containing protein	G,synonymous_variant,LOW,N1426_07710,p.Gly327Gly	A	G
N1426_1	1640694	>191>194	SNP	0	N1392_1	bakta;homopolymers	ID=N1426_07710,Name=PE domain-containing protein;hp_length=5,base=C	C,synonymous_variant,LOW,N1426_07710,p.Gly325Gly	G	C
N1426_1	1640697	>194>197	SNP	0	N1392_1	bakta;homopolymers	ID=N1426_07710,Name=PE domain-containing protein;hp_length=5,base=C	T,synonymous_variant,LOW,N1426_07710,p.Gly324Gly	C	T
N1426_1	1640702	>197>200	MNP	0	N1392_1	bakta	ID=N1426_07710,Name=PE domain-containing protein	TG,missense_variant,MODERATE,N1426_07710,p.Ala323Thr	CC	TG
N1426_1	1890967	>200>202	deletion	57	N1430_1	repeats	periodicity=57,nrepeats=4,seq=CTAGCGTGGCGACGATGCGGGCTGGGATGGGCCGC_TGAGGAGCCGCGCGGTCGAGCT	C,intragenic_variant,MODIFIER,dnaA,	CCTAGCGTGGCGACGATGCGGGCTGGGATGGGCCGCTGAGGAGCCGCGCGGTCGAGCT	C
N1426_1	1895567	>202>204	deletion	1	N1385_1	intergenic	NA	A,intragenic_variant,MODIFIER,dnaA,	AT	A
N1426_1	1947305	>204>207	SNP	0	N1380_1,N1386_1,N1429_1,N1430_1,N1431_1	bakta	gene=hxlR,Rv1725c,gene_h37rv=hypothetical protein	A,missense_variant,MODERATE,hxlR,p.Trp21Cys	C	A
N1426_1	1950885	>207>209	deletion	1	N1374_1	bakta;homopolymers	gene=yktD,Rv1729c,gene_h37rv=S-adenosylmethionine-dependent methyltransferase;hp_length=6,base=C	T,frameshift_variant,HIGH,yktD,p.Ile101fs	TC	T
N1426_1	2025998	>209>212	SNP	0	N1108_1,N1362_1,N1374_1,N1377_1,N1380_1,N1385_1,N1386_1,N1392_1,N1394_1,N1402_1,N1411_1,N1429_1,N1430_1,N1431_1,N1591_1	intergenic	NA	G,intragenic_variant,MODIFIER,dnaA,	A	G
N1426_1	2057732	>212>215	SNP	0	N1362_1,N1377_1,N1394_1,N1402_1	bakta	gene=soxR,Rv1830,gene_h37rv=HTH-type transcriptional regulator	C,missense_variant,MODERATE,soxR,p.His113Pro	A	C
N1426_1	2241879	>215>218	SNP	0	N1426_1	bakta	ID=N1426_10575,Name=Conserved hypothetical protein	G,synonymous_variant,LOW,N1426_10575,p.Asp24Asp	G	A
N1426_1	2378187	>218>221	SNP	0	N1108_1	bakta	gene=ydfG,Rv2129c,gene_h37rv=oxidoreductase	T,stop_gained,HIGH,ydfG,p.Trp210*	C	T
N1426_1	2389299	>221>224	SNP	0	N1108_1	bakta	gene=argE,Rv2141c,gene_h37rv=hypothetical protein	C,missense_variant,MODERATE,argE,p.Gln17Arg	T	C
N1426_1	2623056	>224>227	SNP	0	N1385_1	repeats;bakta	periodicity=3,nrepeats=5,seq=CGC;ID=N1426_12400,Name=Conserved protein of putative function%2C PPE family protein (PPE40)	C,missense_variant,MODERATE,N1426_12400,p.Ser57Ala	A	C
N1426_1	2742829	>227>230	SNP	0	N1429_1	bakta	gene=korA,Rv2455c,gene_h37rv=2-oxoglutarate oxidoreductase subunit KorA	C,missense_variant,MODERATE,korA,p.Asp510Gly	T	C
N1426_1	2803967	>230>233	SNP	0	N1362_1,N1377_1,N1394_1,N1402_1	bakta	gene=accD1,Rv2502c,gene_h37rv=accD1	T,stop_gained,HIGH,accD1,p.Trp268*	C	T
N1426_1	3015020	>233>236	SNP	0	N1411_1	bakta	gene=menH,Rv2715,gene_h37rv=hydrolase	A,missense_variant,MODERATE,menH,p.Ala158Thr	G	A
N1426_1	3042458	>236>238	deletion	8	N1380_1	intergenic	NA	T,frameshift_variant&start_lost,HIGH,N1426_14380,p.Met1fs	TAGCGAATG	T
N1426_1	3050233	>238>241	SNP	0	N1108_1,N1362_1,N1374_1,N1377_1,N1380_1,N1385_1,N1386_1,N1392_1,N1394_1,N1402_1,N1411_1,N1429_1,N1430_1,N1431_1,N1591_1	bakta	gene=yktD,Rv2751,gene_h37rv=hypothetical protein	A,synonymous_variant,LOW,yktD,p.Arg51Arg	C	A
N1426_1	3107495	>241>243	deletion	146	N1394_1,N1402_1	repeats	periodicity=73,nrepeats=34,seq=GTTTCCGTCCCCTCTCGGGGTTTTGGGTCTGACGA_C	C,intragenic_variant,MODIFIER,dnaA,	CCTAAGCCCGCTAATCCCGCACAAGTGGTCAGAAAAGTTTCCGTCCCCTCTCGGGGTTTTGGGTCTGACGACCTGATGATTGGTCGGCGTATGACGTGCTACTGAGGTGTTGTTTCCGTCCCCTCTCGGGGTTTTGGGTCTGACGAC	C
N1426_1	3110676	>243>246	SNP	0	N1108_1,N1362_1,N1374_1,N1377_1,N1380_1,N1385_1,N1386_1,N1392_1,N1394_1,N1402_1,N1411_1,N1429_1,N1430_1,N1431_1,N1591_1	bakta;insertion_sequences	gene=tnp,Rv0796,gene_h37rv=NA;cluster=IS3_168	C,missense_variant,MODERATE,tnp,p.Lys61Thr	A	C
N1426_1	3163230	>246>249	SNP	0	N1426_1	intergenic	NA	G,intragenic_variant,MODIFIER,dnaA,	G	C
N1426_1	3218595	>249>251	deletion	112	N1108_1,N1362_1,N1374_1,N1377_1,N1380_1,N1385_1,N1386_1,N1392_1,N1394_1,N1402_1,N1411_1,N1429_1,N1430_1,N1431_1,N1591_1	bakta;repeats	ID=N1426_15295,Name=hypothetical protein;periodicity=56,nrepeats=11,seq=CCGTGGCGATCGCAAGCGCGGCGCAGCCGCGCGCA_GCGGGTCGCCACCATCAAACC	G,frameshift_variant,HIGH,N1426_15295,p.Ser185fs	GACCCCGTGGCGATCGCAAGCGCGGCGCAGCCGCGCGCAGCGGGTCGCCACCATCAAACCCCGTGGCGATCGCAAGCGCGGCGCAGCCGCGCGCAGCGGGTCGCCACCATCAA	G
N1426_1	3290019	>251>254	SNP	0	N1392_1	bakta	gene=ssuD,Rv2951c,gene_h37rv=phthiodiolone/phenolphthiodiolone dimycocerosates ketoreductase	A,missense_variant,MODERATE,ssuD,p.Leu116Phe	G	A
N1426_1	3322939	>254>256	insertion	59	N1430_1	repeats	periodicity=59,nrepeats=11,seq=AGTGCCGATCGCAAGCGCGGCGCTAGCGCCGGGCG_CGGCGGGTCGGCACCATCGGGCTA	TGCGCCGGGCGCGGCGGGTCGGCACCATCGGGCTAAGTGCCGATCGCAAGCGCGGCGCTA,intragenic_variant,MODIFIER,dnaA,	T	TGCGCCGGGCGCGGCGGGTCGGCACCATCGGGCTAAGTGCCGATCGCAAGCGCGGCGCTA
N1426_1	3333196	>256>258	deletion	1	N1429_1	bakta	gene=iclR,Rv2989,gene_h37rv=transcriptional regulator	C,frameshift_variant,HIGH,iclR,p.Gly195fs	CG	C
N1426_1	3333220	>258>261	SNP	0	N1394_1,N1402_1	bakta	gene=iclR,Rv2989,gene_h37rv=transcriptional regulator	C,missense_variant,MODERATE,iclR,p.Ser202Pro	T	C
N1426_1	3395433	>261>264	SNP	0	N1108_1	bakta	gene=nrdF,Rv3048c,gene_h37rv=nrdF2	A,synonymous_variant,LOW,nrdF,p.Ala140Ala	G	A
N1426_1	3508603	>264>267	SNP	0	N1108_1,N1362_1,N1374_1,N1377_1,N1380_1,N1385_1,N1386_1,N1392_1,N1394_1,N1402_1,N1411_1,N1429_1,N1430_1,N1431_1,N1591_1	bakta	gene=nuoL,Rv3156,gene_h37rv=nuoL	C,missense_variant,MODERATE,nuoL,p.Cys40Ser	G	C
N1426_1	3577803	>267>269	deletion	112	N1392_1	repeats	periodicity=56,nrepeats=4,seq=GGCCCATTGCCGTCCTCCTCAACGGGCCGACCCGG_CCCGCATCGTCACACGGCCTA	C,intragenic_variant,MODIFIER,dnaA,	CGTCCTCCTCAACGGGCCGACCCGGCCCGCATCGTCACACGGCCTAGGCCCATTGCCGTCCTCCTCAACGGGCCGACCCGGCCCGCATCGTCACACGGCCTAAGCCCATTGCC	C
N1426_1	3645401	>269>272	SNP	0	N1411_1	bakta	gene=birA,Rv3279c,gene_h37rv=birA	A,synonymous_variant,LOW,birA,p.Ser38Ser	G	A
N1426_1	3794578	>272>275	SNP	0	N1394_1,N1402_1	bakta	gene=phoE,Rv3390,gene_h37rv=lpqD	C,missense_variant,MODERATE,phoE,p.Gln115His	A	C
N1426_1	3834244	>275>278	SNP	0	N1429_1	bakta;insertion_sequences	ID=N1426_18055,Name=IS21-like element helper ATPase IstB;cluster=IS21_35	G,synonymous_variant,LOW,istB,p.Ala442Ala	T	G
N1426_1	3839256	>278>281	SNP	0	N1377_1	bakta	gene=pPE59,Rv3429,gene_h37rv=PPE59	T,missense_variant,MODERATE,pPE59,p.Ser24Phe	C	T
N1426_1	3839258	>281>284	MNP	0	N1377_1	bakta	gene=pPE59,Rv3429,gene_h37rv=PPE59	TT,missense_variant,MODERATE,pPE59,p.Ala25Phe	GC	TT
N1426_1	3839262	>284>288	insertion	7346	N1377_1	bakta	gene=pPE59,Rv3429,gene_h37rv=PPE59	CCTCCGGGCAATTGCGAGAATTGGCTTACTCAGTTGAAACGACGGCTGAGTCGCTCGAGGACGAGCTCGACGAGCTGGATGAGAACTGGAAAGGTAGTTCGTCGGACTTGTTGGCCGACGCGGTTGAGCGGTATCTCCAATGGCTGTCTAAACACTCCAGTCAGCTTAAGCATGCCGCCTGGGTGATCAACGGCCTCGCGAACGCCTATAACGACACACGTCGGAAGGTGGTACCCCCGGAGGAGATCGCCGCCAACCGCGAGGAGAGGCGCAGGCTGATCGCGAGCAACGTGGCCGGGGTAAACGCTCCGGCAATCGCAGACCTCGATGCACAATACGACCAGTACCGGGCCCGCAATGTCGCTGTAATGAACGCCTATGTAAGTTGGACCCGATCTG…	CCGCCGAGCAATTGCGACTAATGTATAACTCAGCTAACATGACGGCTAAGTCGCTCACCGACAGGCTCGGCGAGCTGCAGGAGAACTGGAAAGGTAGTTCGTCGGACTTG	CCTCCGGGCAATTGCGAGAATTGGCTTACTCAGTTGAAACGACGGCTGAGTCGCTCGAGGACGAGCTCGACGAGCTGGATGAGAACTGGAAAGGTAGTTCGTCGGACTTGTTGGCCGACGCGGTTGAGCGGTATCTCCAATGGCTGTCTAAACACTCCAGTCAGCTTAAGCATGCCGCCTGGGTGATCAACGGCCTCGCGAACGCCTATAACGACACACGTCGGAAGGTGGTACCCCCGGAGGAGATCGCCGCCAACCGCGAGGAGAGGCGCAGGCTGATCGCGAGCAACGTGGCCGGGGTAAACGCTCCGGCAATCGCAGACCTCGATGCACAATACGACCAGTACCGGGCCCGCAATGTCGCTGTAATGAACGCCTATGTAAGTTGGACCCGATCTG…
N1426_1	3875935	>288>292	SNP	0	N1108_1,N1362_1,N1374_1,N1377_1,N1380_1,N1385_1,N1386_1,N1392_1,N1394_1,N1402_1,N1411_1,N1429_1,N1430_1,N1431_1,N1591_1	intergenic	NA	A,intragenic_variant,MODIFIER,dnaA,	G	A
N1426_1	3928173	>292>294	deletion	67	N1377_1	bakta	ID=N1426_18530,Name=hypothetical protein	T,frameshift_variant&stop_lost&splice_region_variant,HIGH,N1426_18530,p.Thr566fs	TACCGCGCGGGGCCGGCGGGGCCGCCGGCGGCCCGGGCGGTACCGGCGGTACCGGCGGTAACGGCGGC	T
N1426_1	3962363	>294>297	SNP	0	N1108_1	intergenic	NA	T,intragenic_variant,MODIFIER,dnaA,	A	T
N1426_1	3995749	>297>300	SNP	0	N1362_1	bakta	gene=fadD3,Rv3561,gene_h37rv=fadD3	A,synonymous_variant,LOW,fadD3,p.Gln234Gln	G	A
N1426_1	4064330	>300>303	SNP	0	N1430_1	bakta	gene=wcaA,Rv3631,gene_h37rv=transferase	T,missense_variant,MODERATE,wcaA,p.His62Tyr	C	T
N1426_1	4108999	>303>306	SNP	0	N1108_1	bakta	gene=nth,Rv3674c,gene_h37rv=nth	A,missense_variant,MODERATE,nth,p.Glu157Asp	C	A
N1426_1	4132816	>306>308	insertion	1	N1108_1	bakta;homopolymers	gene=glpK,Rv3696c,gene_h37rv=glpK;hp_length=7,base=C	AC,frameshift_variant,HIGH,glpK,p.Val192fs	A	AC
